# Supplementary material for: Mitochondrial RNAs as Potential Biomarkers of Functional Impairment in Diabetic Kidney Disease
Source: Int J Mol Sci. 2022 Jul 25;23(15):8198. doi: 10.3390/ijms23158198 (PMC9331991; doi:10.3390/ijms23158198)
Supplement: Supplementary file 1 [file ijms-23-08198-s001.zip]

Archive with 1 entries (1 files):
- ijms-1806171-supplementary.pdf
